# Supplementary material for: A Ratiometric Fluorescent Probe Dye-Functionalized MOFs Integrated with Logic Gate Operation for Efficient Detection of Acetaldehyde
Source: Molecules. 2024 Jun 22;29(13):2970. doi: 10.3390/molecules29132970 (PMC11243034; doi:10.3390/molecules29132970)
Supplement: Supplementary file 1 [file molecules-29-02970-s001.zip]

Archive with 1 entries (1 files):
- molecules-3067053-supplementary.pdf
